# Supplementary material for: Effects of Water Stress, Defoliation and Crop Thinning on Vitis vinifera L. cv. Solaris Must and Wine Part II: 1H NMR Metabolomics
Source: Metabolites. 2022 Jul 21;12(7):672. doi: 10.3390/metabo12070672 (PMC9316113; doi:10.3390/metabo12070672)
Supplement: Supplementary file 1 [file metabolites-12-00672-s001.zip]

Archive with 1 entries (1 files):
- metabolites-1765275-supplementary.pdf
